# Supplementary material for: Reverse Genetic Analyses of Hydrophobins in Sclerotinia sclerotiorum Revealed Their Diverse Roles in Development, Environmental Survival, and Virulence
Source: Pathogens. 2025 Nov 6;14(11):1131. doi: 10.3390/pathogens14111131 (PMC12655489; doi:10.3390/pathogens14111131)
Supplement: Supplementary file 1 [file pathogens-14-01131-s001.zip]

Archive with 1 entries (1 files):
- pathogens-3956112-supplementary.pdf
